# Supplementary material for: Chemical Characterisation, Antidiabetic, Antibacterial, and In Silico Studies for Different Extracts of Haloxylon stocksii (Boiss.) Benth: A Promising Halophyte
Source: Molecules. 2023 May 1;28(9):3847. doi: 10.3390/molecules28093847 (PMC10180423; doi:10.3390/molecules28093847)
Supplement: Supplementary file 1 [file molecules-28-03847-s001.zip]

Archive with 1 entries (1 files):
- molecules-2335960-supplementary.pdf
